# Supplementary material for: Spontaneous Vibrations and Stochastic Resonance of Short Oligomeric Springs
Source: Nanomaterials (Basel). 2023 Dec 22;14(1):41. doi: 10.3390/nano14010041 (PMC10780788; doi:10.3390/nano14010041)
Supplement: Supplementary file 1 [file nanomaterials-14-00041-s001.zip]

Archive with 1 entries (1 files):
- nanomaterials-2757054-supplementary.pdf
